# Supplementary material for: Complete Chloroplast Genome of Rhipsalis baccifera, the only Cactus with Natural Distribution in the Old World: Genome Rearrangement, Intron Gain and Loss, and Implications for Phylogenetic Studies
Source: Plants (Basel). 2020 Jul 31;9(8):979. doi: 10.3390/plants9080979 (PMC7464518; doi:10.3390/plants9080979)
Supplement: Supplementary file 1 [file plants-09-00979-s001.zip]

Archive with 7 entries (7 files):
- Figure S1.docx
- Figure S2.docx
- Figure S3.docx
- Table S1.docx
- Table S2.docx
- Table S3.docx
- Table S4.docx
